# Supplementary material for: Exposure to a Multilevel, Multicomponent Obesity Prevention Intervention (OPREVENT2) in Rural Native American Communities: Variability and Association with Change in Diet Quality
Source: Int J Environ Res Public Health. 2021 Nov 19;18(22):12128. doi: 10.3390/ijerph182212128 (PMC8621011; doi:10.3390/ijerph182212128)
Supplement: Supplementary file 1 [file ijerph-18-12128-s001.zip]

Archive with 1 entries (1 files):
- ijerph-1095427-supplementary.pdf
